# Supplementary material for: Longitudinal Analysis of Urinary Cytokines and Biomarkers in COVID-19 Patients with Subclinical Acute Kidney Injury
Source: Int J Mol Sci. 2022 Dec 6;23(23):15419. doi: 10.3390/ijms232315419 (PMC9737068; doi:10.3390/ijms232315419)
Supplement: Supplementary file 1 [file ijms-23-15419-s001.zip]

Archive with 3 entries (3 files):
- S1 File Raw data.xlsx
- Supplementary Table S1. Imputation of cytokine and chemokine missing values.pdf
- Supplementary Table S2. Principal component analysis of cytokines.pdf
