# Supplementary material for: Longitudinal Analysis of Urinary Cytokines and Biomarkers in COVID-19 Patients with Subclinical Acute Kidney Injury
Source: Int J Mol Sci. 2022 Dec 6;23(23):15419. doi: 10.3390/ijms232315419 (PMC9737068; doi:10.3390/ijms232315419)
Supplement: Supplementary file 1 [file ijms-23-15419-s001.zip › S1 File Raw data.xlsx]

## Sheet: Sheet1
Patient number	ID	Gender	Age	Age >60	Birthday	Weight	Height	BMI	Obesity	DM	Hypertension	More 2 comorbidities	Symptoms date	Recruitment date	MV date	Extubation date	Discharge date	IMV at sample	Death	Days in hospital	Days symptoms before MV	Days in MV	Time to discharge	Vasoactive	Inotropic	Hemoglobin	Leucocytes	Limphocytes	Platelets	BUN	LDH	Bilirrubin	CPK	D-dimer	CRP	Fibrinogen	Procalcitonin	Procalcitonine >=0.25	Troponin	Ferritin	PEEP	pH	PaO2/FiO2	pCO2	SOFA	Lopinavir/Ritonavir	Hydroxicloroquine	Systemic steroid	Nephrotoxic drug
1	2	M	41	2	14-Jan-1979	85	1.81	25.9	0	0	0	0	2020-05-03	2020-05-20	2020-05-20	2020-06-12	2020-06-29	1	2	40	17	23	40	0	0	12.8	20.2	0.6	331	28	622	1.01	356	21.14	10.6	182	0.06	0	73.2	2510	14	7.46	102	52.1	3	0	0	1	0
2	3	M	54	2	27-Jan-1966	97	1.79	30.3	1	1	0	1	2020-05-04	2020-05-11	2020-05-18	2020-05-31	2020-06-26	1	2	46	14	13	46	0	0	14.4	7	0.9	226	20	299	1.32	21	0.98	39.8		0.58	1	3.8	4.64	14	7.44	104	35	4	1	1	0	0
3	4	M	36	2	1983-05-28	95	1.62	36.2	1	0	1	1	2020-05-06	2020-05-16	2020-05-17	2020-06-18	2020-07-07	1	2	52	11	32	52	1	0	13.3	11	1	509	39	317	0.45	992	1.28	8.2	858	0.42	1	3.3	2515.05	14	7.44	104	36.5	8	0	1	0	0
4	5	F	34	2	1985-11-29	70	1.66	25.4	0	0	0	0	2020-05-08	2020-05-18	2020-05-20	2020-05-29	2020-06-03	0	2	16	12	9	16	0	0	13.7	4.6	2.1	234	9	362	0.56	34	0.91	16.8		0.36	1	1.5	243.54					2	1	1	1	0
5	6	M	51	2	1968-05-31	72	1.66	26.1	0	0	0	0	2020-05-10	2020-05-18			2020-05-26	0	2	8			8	0	0	12.8	5.2	1.1	252	13	225	0.33	39	0.31	11.6	786	1.34	1	133.6						2	1	0	0	0
6	7	F	39	2	1980-09-18	82	1.55	34.1	1	0	0	0	2020-05-11	2020-05-15	2020-05-15	2020-05-30	2020-06-04	1	2	20	4	15	20	0	0	10.5	14	2.2	289	22	294	0.27	274	0.28	13.7	550	0.04	0	4.7	169.97	10	7.41	162	49.1	3	0	1	1	0
7	8	M	53	2	1966-10-30	98	1.75	32	1	0	0	0	2020-05-14	2020-05-18	2020-05-19	2020-06-10	2020-06-30	0	2	43	5	22	43	0	0	16.8	8.5	0.5	228	12	358	0.65	97	0.43	31.4	756	0.68	1	2.8	0.93	0				2	0	1	1	0
8	9	F	40	2	1968-10-23	60	1.56	24.7	0	1	0	1	2020-05-10	2020-05-20			2020-06-04	0	2	15			15	0	0	14.8	6.3	1	253	12	541	0.57	59	0.88	10.1	761	0.04	0	0.9	248	0	7.45	203	33	2	1	0	0	0
9	10	M	60	1	1959-11-11	60	1.6	23.4	0	0	0	0	2020-05-07	2020-05-21	2020-05-21		2020-06-12	1	1	22	14		22	0	0	11.4	16.9	0.4	273	27	881	1.16	72	10.82	28	742	2.9	1	59.8	0.99	12	7.35	151	58.1	3	0	0	1	0
10	11	M	65	1	1955-07-24	60	1.69	21	0	0	0	0	2020-05-12	2020-05-22	2020-05-22		2020-05-30	1	1	8	10		8	0	0	16.2	12.4	0.9	183	23	826	0.35	473	1.41			0.1	0		1316	8	7.53	200	22.7	3	0	0	1	0
11	12	M	53	2	1966-11-15	73	1.64	27.1	0	0	1	1	2020-05-15	2020-05-20	2020-05-21	2020-06-02	2020-06-11	1	2	22	6	12	22	1	0	13	6	0.5	237	39	514	0.57	151	0.8		833	0.92	1	8.1		16	7.33	138	62.4	7	0	1	1	0
12	13	F	23	2	1996-11-03	90	1.5	40	1	0	0	0	21-Apr-2020	2020-05-21	2020-05-21	2020-06-01	2020-06-03	1	2	13	30	11	13	1	0	12.5	7.8	0.7	249	10	734	0.49	868	0.86	12.4	592	0.08	0		835.4	16	7.28	167	53.9	6	0	0	1	0
13	14	F	57	2	1962-06-11	66	1.5	29.3	0	1	1	1	2020-05-13	2020-05-21	2020-05-22	2020-06-01	2020-06-09	1	2	19	9	10	19	0	0	13.3	11.6	0.8	293	11	280	0.34	83	1.17	16.5		0.19	0	0.7	535.7	10	7.44	124	39.7	3	0	1	1	0
14	15	F	36	2	1984-05-22	70	1.6	27.3	0	0	0	0	2020-05-17	2020-05-25	2020-05-25	2020-06-07	2020-06-11	1	2	17	8	13	17	0	0	12.5	9.4	0.7	299	67	522	0.3	1441	0.35	36.7	766	0.09	0	3.8	548.08	10	7.24	187	61.5	6	0	0	1	0
15	16	M	62	1	1957-05-07	105	1.85	30.7	1	0	0	0	2020-05-14	2020-05-24	2020-05-24		2020-06-01	1	1	8	10		8	0	0	12.7	12.2	0.5	362	54	584	0.55	1445	5.92	34.6	277	3.01	1	476.5	2786	10	7.42	139	52.8	4	0	0	1	0
16	17	M	37	2	1982-05-26	86	1.8	25.9	0	0	0	0	2020-05-13	2020-05-25	2020-05-25	2020-06-04	2020-06-20	1	2	26	12	10	26	0	1	14.2	17.3	0.6	329	21	413	0.39	37	1.69	1.4	535	0.02	0	4.6	953.41	12	7.41	141	52	7	0	0	0	0
17	18	M	37	2	1982-09-14	102	1.7	33.6	1	0	0	0	2020-05-19	2020-05-20	2020-05-26		2020-06-03	1	1	14	7		14	1	0	13.8	9.4	0.9	201	29	650	0.38	4795		12.3	606	0.29	1	4.8	1070.23	14	7.44	92	35	7	1	0	0	0
18	19	F	65	1	08-Jan-1954	80	1.6	31.2	1	0	1	1	2020-05-09	2020-05-23	2020-05-23	2020-06-02	2020-06-07	1	1	15	14	10	15	0	0	12.6	12.1	0.6	390	43	309	0.27	140		28.4		0.49	1	3317.3	577.18	8	7.37	130	38	3	0	0	0	0
19	20	M	35	2	1985-11-01	92	1.78	29	0	0	0	0	2020-05-18	2020-05-27			2020-06-06	0	2	10			10	0	0	14.6	10.7	0.6	202	9	736	0.5	663	0.27	15.5		0.09	0				7.53		23.6	2	0	0	0	0
20	21	M	69	1	1958-11-15	75	1.59	29.6	0	1	1	1	2020-05-20	2020-05-27	2020-05-29		2020-06-05	0	1	9	9		9	0	0	14.9	10.4	0.2	147	29	310	0.79	82	0.43	39.5		3.82	1	5.6			7.42	157	32.1	4	0	0	0	0
21	22	F	45	2	19-Dec-1979	90	1.53	38.4	1	0	0	0	2020-05-14	2020-05-24	2020-05-27	2020-06-03	2020-06-04	1	1	11	13	7	11	0	0	12.4	7.8	1	513	28	356	0.23	163	0.49	26.1	565	0.03	0	2.1		12	7.41	61.4	46.3	4	1	0	1	0
22	23	F	43	2	16-Dec-1976	76	155	31.6	1	0	0	0	2020-05-15	2020-05-29			2020-06-10	0	2	12			12	0	0	12.7	4.3	0.9	308	14	193	0.36	60	0.18	10	977	0.48	1	0.8			7.41	447	32	2	0	0	0	0
23	24	M	56	2	1964-03-19	63	1.67	22.6	0	0	0	0	2020-05-25	2020-06-02	2020-06-08	2020-06-24	2020-07-01	0	2	29	14	16	29	0	0	15	8.7	0.3	230	19	387	0.45	90	1.84	25.2		0.22	0		3176.14		7.45	265	30.2	2	0	0	0	0
24	25	M	72	1	1947-06-30	67	1.59	22.5	0	0	0	0	2020-05-19	2020-06-02	2020-06-02	2020-07-17	20-Aug-2020	1	2	79	14	45	79	0	1	14.1	9.3	0.2	188	25	297	0.97	31	4.32	11.8	587	0.13	0	14.4	1008.73	12	7.27	92.2	35.9	7	0	0	0	0
25	26	F	53	2	1966-06-30	75	1.5	33.3	1	0	0	0	2020-05-27	2020-06-06			2020-06-17	0	2	11			11	0	0	13.4	7.5	1.1	191	6	602	0.43	228	0.41	14.02	525	0.31	1	2.3	456.93					2	0	0	0	0
26	27	M	59	2	1960-10-10	97	1.6	37.9	1	0	0	0	2020-06-01	2020-06-14			2020-07-03	0	2	19			19	0	0	15.6	6.4	1	206	16	1145	0.45	150	0.46	13.66	649	1.45	1	4.3	5430.04		7.48	72	27.8	2	1	0	1	0
27	28	M	33	2	1986-10-08	107	1.66	38.8	1	0	1	1	2020-06-07	2020-06-14			2020-06-29	0	2	15			15	0	0	15.2	7.7	1.6	164	10	527	0.42	339	0.67	17.74	551	0.65	1		1702.95		7.42	90	33.6	2	1	0	1	0
28	29	M	53	2	1966-03-09	62	1.59	24.5	0	0	0	0	2020-06-12	2020-06-15			2020-06-29	0	2	14			14	0	0	16	13.6	0.7	181	13	481	1.38	57	0.18	24.29			0				7.57	220	20.4	3	1	0	1	0
29	30	F	40	2	1979-07-29	80	1.64	29.7	0	1	0	1	2020-06-09	2020-06-16			2020-06-25	0	2	9			9	0	0	12	3.9	0.4	282	13	196	0.25	13	0.31	6.14	1165	0.08	0	8.4	101.94					2	1	0	1	0
30	31	F	74	1	1946-10-06	65	1.5	28.9	0	0	0	0	2020-06-08	2020-06-16	2020-06-16	2020-07-06	2020-07-14	1	2	28	8	20	28	1	0	11.5	6.1	1.2	276	6	230	0.4	39	0.37	22.42	587	0.18	0	9	418.41	14	7.37	181	40.8	6	0	0	1	0
31	32	F	53	2	1966-10-18	84	1.63	31.6	1	1	0	1	2020-06-01	2020-06-16	2020-06-16	2020-06-18	2020-06-25	1	2	9	15	2	9	1	0	13.1	5.1	0.9	219	11	249	0.42	29	0.38	38.7	747	0.34	1	4.2	596.98	10	7.42	132	37.5	6	1	0	1	0
32	33	M	66	1	31-Jan-1954	82	1.68	29.05	0	0	0	0	2020-06-04	2020-06-19	2020-06-19	2020-07-21	2020-07-30	1	2	41	15	32	41	1	0	13.1	13.4	0.7	458	47	458	0.52	101	1.54	21.51		0.17	0	40.6	847.65	10	7.28	133	31.7	6	0	0	1	0
33	34	M	36	2	1983-11-15	70	1.62	26.7	0	1	0	1	2020-06-17	2020-06-19	2020-06-19		2020-07-03	1	1	14	2		14	1	0	12.7	15.1	1	308	41	776	0.65	9093	0.96	27.34	1200	1.05	1	27.8	815	13	7.37	50.6	46.4	8	0	0	1	0
34	35	M	73	1	17-Apr-1947	70.8	1.7	24.5	0	1	1	1	2020-06-17	2020-06-22	2020-06-23		2020-07-30	1	2	38	6		38	1	0	15.1	15.8	0.8	206	29	308	0.62	403	9.89	33.98	766	0.43	1	13.1	424.43	10	7.38	112	48	6	0	0	0	0
35	36	M	51	2	15-Apr-1969	89	1.72	30.08	1	0	0	0	2020-06-23	2020-06-28	2020-06-28	2020-07-20	2020-07-25	1	2	27	5	22	27	1	0	15.1	5.7	0.3	283	32	452	0.54	443	0.4	18	725	1.08	1	1057.9	2509	8	7.48	140	34	8	0	0	0	0
36	37	M	56	2	1964-02-28	93	1.76	30.1	1	1	0	1	2020-06-23	2020-06-27			2020-07-09	0	2	12			12	0	0	13.5	13.7	0.8	272	14	397	0.47	25	0.18	0.47	993	2.44	1		2666		7.48	253	25	2	1	0	0	0
37	38	M	61	1	1979-05-05	57	1.59	22.55	0	1	0	0	2020-06-22	2020-07-02	2020-07-02	23-Aug-2020	27-Aug-2020	1	2	56	10	52	56	1	0	13.1	14.2	0.7	419	33	500	0.81	17	14.2	32.02	940	1.06	1	104	856	8	7.24	117	18.1	6	0	0	1	1
38	39	M	47	2	1973-05-27	75	1.7	25.95	0	0	0	0	2020-06-24	2020-07-04			2020-07-12	0	2	8			8	0	0	16.2	5	0.6	320	12	239	0.44	68	0.43	4.25	685	0.05	0	3.6	852					2	0	0	0	0
39	41	F	61	1	07-Jan-1959	69	1.53	29.48	0	1	1	1	2020-06-23	2020-07-02	2020-07-02	02-Aug-2020	12-Aug-2020	1	2	41	9	31	41	1	0	9.5	8.2	0.4	272	35	557	0.42	3373	3.16	40.38	1200	1.64	1	19.8	1202	10	7.4	128	20.8	6	0	0	0	0
40	42	F	42	2	13-Jan-1978	58	1.6	22.66	0	0	0	0	2020-06-28	2020-07-01	2020-07-02	2020-07-10	2020-07-15	1	2	14	4	8	14	1	0	11.7	10.5	2	265	16	244	0.33	487	3.7	14.58	690	0.07	0	2.1	337.11	10	7.36	169	50.9	6	0	0	0	0
41	43	F	57	2	30-Apr-1963	70	1.55	29.14	0	0	1	1	2020-06-26	2020-07-03	2020-07-04	2020-07-14	2020-07-20	1	2	17	8	10	17	0	0	13.6	8.5	0.8	450	29	327	1.82	417	1.18	9.36	705	0.55	1	37		10	7.34	157	73	4	0	0	0	0
42	44	M	70	1	30-Apr-1950	64	1.6	25	0	0	0	0	2020-06-19	2020-07-04	2020-07-05	2020-07-18	2020-07-25	1	2	21	16	13	21	0	0	13	7.9	0.4	198	45	530	0.57	22	6.15	32.4	533	0.75	1	39.4	2472.15	8	7.36	188	38.02	6	0	0	1	0
43	45	F	56	2	03-Dec-1963	72.5	1.56	29.79	0	1	1	1	2020-06-23	2020-07-04	2020-07-04	2020-07-17	2020-07-26	1	2	22	11	13	22	1	0	13	8.9	0.8	399	15	341	1.49	31	0.55	16.9	1042	0.52	1	3.5	182.41	18	7.29	101	54.1	7	0	0	1	0
44	46	F	52	2	1968-06-10	77	1.6	30.08	1	1	0	1	2020-06-23	2020-07-06	2020-07-06	04-Aug-2020	19-Aug-2020	1	2	44	13	29	44	1	0	9.5	19.5	1.1	219	22	806	0.33	354	4.39	26.76	556	0.14	0	7.2	675.98	10	7.11	155	80	6	0	0	0	0
45	47	M	60	1	1960-07-04	110	1.7	38.06	1	0	1	1	2020-06-29	2020-07-03	2020-07-03		2020-07-19	1	1	16	4		16	1	0	14.7	15.5	1.2	363	116	749	1.39	4666	1.01	22.98	1197	1.56	1	261.2	5716.42	14	7.28	151	52.5	11	0	0	1	0
46	48	M	37	2	1982-09-07	60	1.64	22.3	0	0	0	0	2020-07-01	2020-07-12	2020-07-12	03-Aug-2020	07-Aug-2020	1	2	26	11	22	26	0	0	15	20.4	0.6	417	30	348	0.39	175	5.49	14.14	750	0.12	0	2	605	6	7.31	96.4	51.9	4	0	0	0	0
47	49	M	47	2	1973-05-11	109	1.75	35.5	1	1	1	1	2020-06-15	2020-06-20	2020-06-20	2020-07-03	2020-07-13	0	2	23	5	13	23	0	0	10.1	7.2	2	253	90	384	0.62	77	4.27	3.31		0.7	1							4	0	0	1	0
48	50	F	32	2	23-Jan-1988	72	1.55	30	1	0	0	0	2020-07-05	2020-07-12	2020-07-13	2020-07-20	2020-07-28	1	2	16	8	7	16	0	0	13.5	5.8	0.5	280	17	290	0.25	23	0.44	12.23	752	0.15	0	0.7	2424.85	10	7.33	224	47	2	0	0	0	0
49	51	F	71	1	17-Apr-1949	79	1.55	26.71	0	1	1	1	2020-07-03	2020-07-11			2020-07-21	0	2	10			10	0	0	10.2	5.2	1	292	57	421	0.23	39	1.16	9.05	777	0.6	1	11.8	270.35		7.46	246	46.3	4	0	0	0	0
50	52	F	61	1	1958-07-20	70	1.63	26.34	0	0	0	0	2020-07-03	2020-07-08	2020-07-08	2020-07-15	2020-07-22	0	2	14	5	7	14	0	0	15	11.6	1.1	420	38	367	0.97	431	0.9	2.7	601	12	1	12	365.39		7.49	194	35.4	2	0	0	0	0
51	53	M	54	2	1965-11-19	102	1.65	37.46	1	1	1	1	2020-07-09	2020-07-15	2020-07-19		2020-07-28	0	1	13	10		13	0	0	15.1	4.9	1.1	145	16	293	0.57	1131	1	9.98	578	0.12	0	3.3	512		7.38	220	37.6	3	0	0	0	0
[truncated: 74 more columns]
